# Supplementary material for: “They Wait until the Disease Has Taking over You and the Doctors Cannot Do Anything about It”: Qualitative Insights from Harambee! 2.0
Source: Int J Environ Res Public Health. 2021 Dec 2;18(23):12706. doi: 10.3390/ijerph182312706 (PMC8657258; doi:10.3390/ijerph182312706)
Supplement: Supplementary file 1 [file ijerph-18-12706-s001.zip]

Archive with 1 entries (1 files):
- ijerph-1430672-SI.pdf
